# Supplementary material for: Mutational dynamics of the SARS coronavirus in cell culture and human populations isolated in 2003
Source: BMC Infect Dis. 2004 Sep 6;4:32. doi: 10.1186/1471-2334-4-32 (PMC517714; doi:10.1186/1471-2334-4-32)
Supplement: Additional File 1 — Table S1 List of the sequences used in the analysis. This list is available at http://giscompute.gis.a-star.edu.sg/sars_mut_dyn/ [file 1471-2334-4-32-S1.xls]

## Sheet: Sheet1
Table S1
SARS CoV sequences used in the analysis
Sequence	GenBank Accession
TOR2	NC_004718.3
AS	AY427439.1
TWH	AP006557.1
TWJ	AP006558.1
TWK	AP006559.1
TWS	AP006560.1
TWY	AP006561.1
BJ02	AY278487.3
BJ01	AY278488.2
GD01	AY278489.2
BJ03	AY278490.3
HKU-39849	AY278491.2
CUHK-W1	AY278554.2
Urbani	AY278741.1
BJ04	AY279354.2
CUHK-Su10	AY282752.1
Frankfurt1	AY291315.1
TW1	AY291451.1
ZJ01	AY297028.1
SZ3	AY304486.1
SZ16	AY304488.1
GZ50	AY304495.1
FRA	AY310120.1
TWC	AY321118.1
HSR1	AY323977.2
TC1	AY338174.1
TC2	AY338175.1
TC3	AY348314.1
ZMY1	AY351680.1
TWC2	AY362698.1
TWC3	AY362699.1
WHU	AY394850.1
Sequences related to Singapore cases
Sequence	GenBank Accession	Date of onset	Note
SIN2500	AY283794.1	2003-02-25	vero cell isolate from throat swab
SIN2677	AY283795.1	2003-03-09	vero cell isolate from nasopharyngeal aspirate
SIN2679	AY283796.1	2003-03-15	vero cell isolate from nasopharyngeal aspirate
SIN2748	AY283797.1	2003-03-14	vero cell isolate from endotracheal tube aspirate
SIN2774	AY283798.2	2003-03-09	vero cell isolate from endotracheal tube aspirate
SIN848		2003-04-05	vero cell isolate from lung tissue
SIN846		2003-03-25	vero cell isolate from endotracheal tube aspirate
SIN842		2003-04-02	vero cell isolate from SIN3408
SIN845		2003-04-07	vero cell isolate from throat swab
SIN847		unknown	vero cell isolate from throat swab
SIN849		2003-04-12	vero cell isolate from SIN3725V
SIN850		2003-04-14	vero cell isolate from nasal swab
SIN852		2003-04-11	vero cell isolate from SIN3765V
SIN3408L		-	vero cell isolate derived from 4 weeks of vero cell culture from SIN842M
SIN3408		-	Lung tissue isolate
SIN3725V		-	Lung tissue isolate
SIN3765V		-	Lung tissue isolate
SIN2774_P1		-	vero cell isolate from the passage following SIN2774
SIN2774_P2		-	vero cell isolate from the passage following SIN2774_P1
SIN2774_P3		-	vero cell isolate from the passage following SIN2774_P2
SIN2774_P4		-	vero cell isolate from the passage following SIN2774_P3
SIN2774_P5		-	vero cell isolate from the passage following SIN2774_P4
Sequences related to Singapore September 2003 case
Sequence	GenBank Accession	Note
SIN_WNV	AY534762	Contig 1
	AY534763	Contig 2
	AY534764	Contig 3
	AY534765	Contig 4
	AY534766	Contig 5
	AY534767	Contig 6
SIN0409	AY534758	Contig 1
	AY534759	Contig 2
	AY534760	Contig 3
	AY534761	Contig 4
