# Supplementary material for: Mutational dynamics of the SARS coronavirus in cell culture and human populations isolated in 2003
Source: BMC Infect Dis. 2004 Sep 6;4:32. doi: 10.1186/1471-2334-4-32 (PMC517714; doi:10.1186/1471-2334-4-32)
Supplement: Additional File 2 — Table S2 Single nucleotide variations (SNVs) detected initially in capillary sequencing (second row) and subsequently confirmed by MALDI-TOF MS-based genotyping (first row). This table is available at http://giscompute.gis.a-star.edu.sg/sars_mut_dyn/ [file 1471-2334-4-32-S2.xls]

## Sheet: Sheet1
SARS Samples
Urbani Position	Urbani	Sin2500	Sin2774	Sin2748	Sin2677	Sin2679	Sin842	Sin3408	Sin852	Sin3765V	Sin849	Sin3725V
19084		T	T	T	T	C	C	C	C	C	C	C
19084	C	T	T	T	T	C	C	C	C	C	C	C
23174		C	C	C	C	T	T	T	T	T	T	T
23174	C	C	C	C	C	T	T	T	T	T	T	T
28268		T	T	T	T	C	C	C	C	C	C	C
28268	C	C	T	C	C	C	C	C	C	C	C	C
28268		C - T	T	C-T	C-T
22549		C	C	C	C	C	T	T	T	T	T	T
22549	C	C	C	C	C	C	T	T	T	T	T	T
23735		A	A	A	A	A	G	G	G	G	G	G
23735	A	A	A	A	A	A	G	G	G	G	G	G
28008		C	C	C	C	C	C	C	T	T	T	T
28008	C	C	C	C	C	C	Y	N	T	T	T	T
548		T	T	T	T	T	T	T	C	C	T	T/C
548	T	T	T	T	T	T	T	T	C	C	T	Y
1727		T	T	T	T	T	T	T	C	C	T	T/C
1727	T	T	T	T	T	T	T	T	C	C	T	T
13347		C	C	C	C	C	C	C	T	T	C	T/C
13347	C	C	C	C	C	C	C	C	T	T	C	T
14807		C	C	C	C	C	C	C	C	C	C	C
14807	C	C	C	C	C	C	C	C	C	C	C	C
26205		C	C	C	C	C	C	C	C	C	C	C
26205	C	C	C	C	C	C	C	C	C	C	C	C
26428		A	G	G	G	G	G	G	G	G	G	G
26428	G	A	G	G	G	G	G	G	G	G	G	G
27111		A	A	A	G	A	A	A	A	A	A	A
27111	A	A	A	A	G	A	A	A	A	A	A	A
23792		C	T	C	C	C	C	C	C	C	C	C
23792	C	C	T	C	C	C	C	C	C	C	C	C
3216		T	T	T	T	T	T	T	T	T	T	T
3216	T	T	T	T	T	T	T	T	T	T	Y	T
3421		C	C	C	C	C	T	T	C	C	C	C
3421	C	C	C	C	C	C	T	T	C	C	C	C
Passage Samples
		Sin2774_P1	Sin2774_P2	Sin2774_P3	Sin2774_P4	Sin2774_P5
2148		T	T	T	T	T
2148	T	A	T	T	T	T
18372		A/G	A/G	A/G	A/G	A/G
18372	A	R	G	R	R	R
22822		G	G	G	G	G
22822	G	G	G	R	R	G-R
28990		G	G	G	G	G
28990	G	G	S	G	G	G
